# Supplementary material for: Together Intra-Tumor Hypoxia and Macrophagic Immunity Are Driven Worst Outcome in Pediatric High-Grade Osteosarcomas
Source: Cancers (Basel). 2022 Mar 14;14(6):1482. doi: 10.3390/cancers14061482 (PMC8945994; doi:10.3390/cancers14061482)
Supplement: Supplementary file 1 [file cancers-14-01482-s001.zip]

Archive with 1 entries (1 files):
- cancers-1633446-supplementary.pdf
